# Supplementary material for: High-throughput diagnostic markers for foliar fungal disease resistance and high oleic acid content in groundnut
Source: BMC Plant Biol. 2024 Apr 10;24:262. doi: 10.1186/s12870-024-04987-9 (PMC11005153; doi:10.1186/s12870-024-04987-9)
Supplement: Supplementary file 1 — Supplementary Material 1 [file 12870_2024_4987_MOESM1_ESM.xlsx]

## Sheet: Table S1
Table S1. Summary on whole genome re-sequencing data and mapping stats on diploid and tetraploid reference genomes of parents and pooled samples for QTL-seq analyses
Sequenced samples	Total reads generated (Million)	Quality (clean) Reads (Million)	Reads mapped (Million)		Genome coverage at >=2 x		Genome coverage at >= 5x		Average mapping depth
			Diploid genomes	Tetraploid genome	Diploid genomes	Tetraploid genome	Diploid genomes	Tetraploid genome	Diploid genomes	Tetraploid genome
GPBD 4	395.71	293.51	280.77	291.61	0.8507	96.58	0.7934	91.33	11.6	11.36
TAG 24	398.31	295.48	NA	293.61	NA	96.59	NA	91.68	NA	11.44
R-Rust	423.76	283.21	270.88	279.79	0.8524	96.68	0.7906	90.57	11.19	10.9
S-Rust	371.52	283.16	266.82	275.09	0.8534	96.77	0.7917	90.61	11.03	10.72
R-LLS	365.22	282.21	249.6	278.73	0.8501	96.34	0.7747	90.71	10.31	10.7
S-LLS	384.24	288.77	249.85	286.91	0.8497	96.78	0.7724	96.78	10.33	11.18
Total	2338.76	1726.34
GPBD 4: Resistant parent for rust and LLS; TAG 24: Susceptible parent for rust and LLS; R-Rust: Resistant bulk for rust; S-Rust: Susceptible bulk for rust; R-LLS: Resistant bulk for LLS; (S-LLS): Susceptible bulk fro LLS

## Sheet: Table S2
Table S2. Details of KASP markers developed and validated for LLS, rust and high oleic acid
IntertekID	Validation	VariantAllelesDef	Trait	Marker Name	Target Sequence	Length	Reference Genome	Chrom	Chrom Pos Physical		Gene ID at the time of analysis	Reference genome used for analysis	Annotation	Position in Shitoqui V2			Position in Tifrunner Reference genome
snpAH0121	Validated	G/C	Late leaf spot (A02 QTL region)	Aradu.A02_442214	CACCCAGTTCAGTTACAAACCCTGCAAAATCTGCATTTTCACTCTCCTTCATACCCGAATTCTGATCACTTGTTTGAGATCCTATCATGGCTGGTTCACTTGTTGGTGGAGCTTTCCTTTCTGGCTTCATTAACGTTGTCTTTGACAGGTTGCTCACAAAGGATACGGTCAACTTGGTCTTGGGCAAGAAGCTTGGCTCT[G/C]GCTTGGTTGAGAGGCTGAAAATTTCTCTGTATGCTGCTGAAGCTGTGCTTGATGATGCTGAGTACAAGCAACTGGGCGACAAACGTGTGAGGGAGTGGCTCAACTGTCTCAGGGATGCTGTTTATGACGCTGATGACTTGCTGGACGCTGTACACACCAAAGCTGCCACTCAAAAGGAGGTACGTTCTTCCAAG…	405	Aradu	A02	442214	NON_SYNONYMOUS_CODING	Aradu.0G2IC	Diploid	LRR and NB-ARC domain disease resistance protein	AH02G00200	Chr02:354496..358251 (+)	Putative disease resistance RPP13-like protein 1	Arahy.B6JPF5	Arahy.02:484200-487953	LRR and NB-ARC domain disease resistance protein; IPR000767 (Disease resistance protein), IPR003591 (Leucine-rich repeat, typical subtype), IPR027417 (P-loop containing nucleoside triphosphate hydrolase); GO:0006952 (defense response), GO:0043531 (ADP binding)
snpAH0010	Validated	C/A	Late leaf spot resistance	A02_435829	CATCTTTATATTGGAGGAACTTTTTTGAAAGAAATGCCAAGAAGAATGAG[C/A]GAATTGAAACAGTTGCACGCTTTATGCTACTTTATTGTGGGAAAACAAGA	105	Aradu	A02	435829	NON_SYNONYMOUS_CODING	Aradu.0G2IC	Diploid	LRR and NB-ARC domain disease resistance protein	AH02G00200	Chr02:354496..358251 (+)	Putative disease resistance RPP13-like protein 1	Arahy.B6JPF5	Arahy.02:484200-487953	LRR and NB-ARC domain disease resistance protein; IPR000767 (Disease resistance protein), IPR003591 (Leucine-rich repeat, typical subtype), IPR027417 (P-loop containing nucleoside triphosphate hydrolase); GO:0006952 (defense response), GO:0043531 (ADP binding)
snpAH0011	Validated	C/T	Late leaf spot resistance	A02_436779	GTCACCACACACTCTCATCATCTCTTTCTGCTCCAAATTTGTGTCTTTTC[C/T]AGGAGAAGGACTGGCTGTCCCCAACTTAACTCATTTTGATGTTAGCTTCT	105	Aradu	A02	436779	NON_SYNONYMOUS_CODING	Aradu.0G2IC	Diploid	LRR and NB-ARC domain disease resistance protein	AH02G00200	Chr02:354496..358251 (+)	Putative disease resistance RPP13-like protein 1	Arahy.B6JPF5	Arahy.02:484200-487953	LRR and NB-ARC domain disease resistance protein; IPR000767 (Disease resistance protein), IPR003591 (Leucine-rich repeat, typical subtype), IPR027417 (P-loop containing nucleoside triphosphate hydrolase); GO:0006952 (defense response), GO:0043531 (ADP binding)
snpAH0004	Validated	C/G	Late leaf spot resistance	A02_1271582	CCTTGTTGGTGCCATAGCTTGATGAGGATTAAGAAATAATAGCTCAGTGC[C/G]TGCAATTATTTTGGTTATTTTGGGAATTGGTGTGACTTTGTTGCTTGGAA	105	Aradu	A02	1271582	NON_SYNONYMOUS_CODING	Aradu.2U1V2	Diploid	oxoglutarate (2OG) and Fe(II)-dependent oxygenase superfamily protein	AH02G01030	Chr02:1185260..1187264 (-)	Feruloyl CoA ortho-hydroxylase 1	arahy.KAP8H4	Arahy.02:1339281-1341236	2-oxoglutarate (2OG) and Fe(II)-dependent oxygenase superfamily protein; IPR005123(link is external) (Oxoglutarate/iron-dependent dioxygenase), IPR026992(link is external) (Non-haem dioxygenase N-terminal domain), IPR027443(link is external) (Isopenicillin N synthase-like); GO:0016491(link is external) (oxidoreductase activity), GO:0055114(link is external) (oxidation-reduction process)
snpAH0005	Validated	G/C	Late leaf spot resistance	A02_1156975	TAAATTAATATAATTTATATCATACCGGCTAAAATTAGAATCAGGAATTT[C/G]GCAAGTGTTTATTCCCTTCCCTTGTTCGATTCTCTCTCTTTTCCCCTAAT	105	Aradu	A02	1156975	START_GAINED	Aradu.9HA2U	Diploid	unknown protein	AH02G00920	Chr19:11589612..11592610 (-)	Uncharacterized protein	arahy.GIK8C1	Arahy.02:1234512-1237634	unknown protein
snpAH0120	Validated	TACACACACACACACA/TACACACACACACA	Late leaf spot (A02 QTL region)	Aradu.A02_260156	TTCTTCAATTTCGACATTCTGAAACATGTATAGGGCCAACCTTTATTAAAGTCAAAACTAATATACAGTTTAAGATACACAAAACAACTCAACAAAATATCTGCACCAGTTCTAGCTCAGTGAAAAGTGAAAACTCTACCAGCACACAACTCTGTTCCATGTAACACACATGCACACACACACACACACGCACGCACGCA[TACACACACACACACA/TACACACACACACA]GAGACAGACACAACTGCAACGGTTGCTGTACACCATTGGCAACAGCAATCTACACAGTTCTCATCAAGAAGCAGATCATTTTTTAGCAGAGATGGTTCTCGACAAGGTATATAGCCTCCAAAATGAAATGATCTAAAATCTGATCCTTGCCGCTCTTTACCCTTCT…	433	Aradu	A02	260156	frameshift_variant	Aradu.D80L9	Diploid	SKP1-like 21%3B IPR001232 (SKP1 component)%3B GO:0006511 (ubiquitin-dependent protein catabolic process)	AH02G03390	Chr02:3604501..3609896 (-)	SKP1-like protein 21	arahy.LDA2L2	Arahy.02:285729-290804	SKP1-like 21
snpAH0014	Validated	C/G	Late leaf spot resistance	A02_1932131	CCACACCTCCCAACATGCCATGTTATCAAACTCCAAAGTCTCCAGTGAGG[C/G]AAACGGTGCAATACGCGAAGAATGATGATCTCCTTCATTCTTGTAAAACT	105	Aradu	A02	1932131	NON_SYNONYMOUS_CODING	Aradu.KFQ7S	Diploid	disease resistance family protein / LRR family protein	AH02G01460	Chr02:1702935..1706528 (-)	Putative disease resistance RPP13-like protein 1	arahy.IKT7HX	Arahy.12:2611779-2615400	LRR and NB-ARC domain disease resistance protein
snpAH0003	Validated	A/C	Late leaf spot resistance	A02_768480	GTTTGACCCGTTTAAATGAACCGATGAATCCACTCAAAAAGCATATAGCA[A/C]TTGAATGGGGAAGAAGCAGTGGAGGAGGAGAAGAGGTCATAGGCGGCTTC	105	Aradu	A02	768480	NON_SYNONYMOUS_CODING	Aradu.WTH25	Diploid	unknown protein	AH02G00490	Chr02:655112..658098 (-)	Uncharacterized protein	Arahy.67ZQRX	Arahy.02:788189-791502 (-1) (chromosome)	unknown protein
snpAH0018	Validated	G/A	Rust resistance	A03_131937796	AACATTTGCAAAAGGAATTAGCCAGGCTTGAGGCAGAGCTTCGCACACCT[G/A]ATCAGTCAAGGGAAAAGGATTTGAAAATTCAGCAGGTAAATTGGAAAAGAAA	107	Aradu	A03	131937796	NON_SYNONYMOUS_CODING	Aradu.14X1M	Diploid	ATP binding microtubule motor family protein isoform 1 n=1 Tax=Theobroma cacao RepID=UPI00042B51DE; IPR001752(link is external) (Kinesin, motor domain), IPR021881(link is external) (Protein of unknown function DUF3490), IPR027417(link is external) (P-loop containing nucleoside triphosphate hydrolase), IPR027640(link is external) (Kinesin-like protein); GO:0003777(link is external) (microtubule mo…	AH03G48170	Chr03:141896830..141901196 (+)	Kinesin-like protein	arahy.VTXV28	Arahy13:143654669 - 143666602	ATP binding microtubule motor family protein isoform 1 n=1 Tax=Theobroma cacao RepID=UPI00042B51DE; IPR001752(link is external) (Kinesin, motor domain), IPR008507(link is external) (Protein of unknown function DUF789), IPR021881(link is external) (Protein of unknown function DUF3490), IPR027417(link is external) (P-loop containing nucleoside triphosphate hydrolase), IPR027640(link is external) (K…
snpAH0015	Validated	T/A	Rust resistance	A03_133497786	AGTGAGTAAAGTAGAGATATAAGATATCAACATTGTAACACTCACCTGGC[T/A]TCTGTCAAGGATAGGATTGCCGTTGACACTCTCCGTAGATCTTTCTAATA	105	Aradu	A03	133497786	NON_SYNONYMOUS_CODING	Aradu.6U7NW	Diploid	uncharacterized protein	AH13G52070	Chr13:143526474..143531753 (-)	Uncharacterized protein	arahy.JT7ZMS	Arahy.03:142218515-142223776	uncharacterized protein LOC100775370 isoform X4 [Glycine max]
snpAH0020	Validated	C/T	Rust resistance	A03_132022031	TGGTTTGTGCCAAATTCTGAAGCATGGTTTCAACGCAAACCAAGAATTC[C/T]ATGGTGAACGTGGGATTCTCACCACTGCTACAAGTGATCAAGCCTTTGATTCCATTA	111	Aradu	A03	132022031	NON_SYNONYMOUS_CODING	Aradu.AB2YQ	Diploid	C2H2-like zinc finger protein	AH13G50920	Chr13:142082283..142082891 (+)	Uncharacterized protein	arahy.T3TBG0	Arahy13:100113795-100117583	C2H2-like zinc finger protein; IPR012317(link is external) (Poly(ADP-ribose) polymerase, catalytic domain); GO:0003950(link is external) (NAD+ ADP-ribosyltransferase activity)
snpAH0017	Validated	A/C	Rust resistance	A03_131739517	GATGCATGATGCAATGATATGAAGGAAATGTACCTGAAATGCAAGTTGAG[A/C]TTGATTGTAGGTGCCTCTTCGTCCCCAGTCACCAATGACAAAGAGGGTGAG	106	Aradu	A03	131739517	NON_SYNONYMOUS_CODING	Aradu.H1HIG	Diploid	purple acid phosphatase 8; IPR004843(link is external) (Calcineurin-like phosphoesterase domain, apaH type), IPR024927(link is external) (Acid phosphatase, type 5); GO:0003993(link is external) (acid phosphatase activity), GO:0016787(link is external) (hydrolase activity)	AH03G47990	Chr03:141676251..141679555 (-)	Purple acid phosphatase 8	arahy.06GG2J	Arahy.03:140466110-140467769	purple acid phosphatase 8; IPR004843 (Calcineurin-like phosphoesterase domain, apaH type), IPR024927 (Acid phosphatase, type 5); GO:0003993 (acid phosphatase activity), GO:0016787 (hydrolase activity)
snpAH0026	Validated	G/C	Rust resistance	A03_134613173	TATTTTATTATTGATTCACCATTATTTTGGCTTTCGTAGAAAATCAAAAT[C/G]AAAATCAAAATCCACCTACCGTGTCTATATAAATCTCCATAGCCTCCAAT	105	Aradu	A03	134613173	START_GAINED	Aradu.HH10J	Diploid	Note=major intrinsic protein (MIP) family transporter%3B IPR000425 (Major intrinsic protein)%2C IPR023271 (Aquaporin-like)%3B GO:0005215 (transporter activity)%2C GO:0006810 (transport)%2C GO:0016020 (membrane)	AH13G53880	Chr13:145225224..145227362(-)	Nodulin-26	arahy.L5GP6Q	Arahy03:143399750-143405151	major intrinsic protein (MIP) family transporter; IPR000425(link is external) (Major intrinsic protein), IPR023271(link is external) (Aquaporin-like); GO:0005215(link is external) (transporter activity), GO:0006810(link is external) (transport), GO:0016020(link is external) (membrane)
snpAH0021	Validated	C/G	Rust resistance	A03_133527661	ACCTCGTTACTAATTCATTAGTCCAAAGAAGAAGGTGCGTGTTCAGTTACCA[C/G]TCAGCTGCTGCCACCACCGCCATCATGCACCGTCACCACGTCCTTCTCATCAC	110	Aradu	A03	133527661	NON_SYNONYMOUS_CODING	Aradu.KU7EH	Diploid	UDP-Glycosyltransferase superfamily protein; IPR002213(link is external) (UDP-glucuronosyl/UDP-glucosyltransferase); GO:0008152(link is external) (metabolic process)	AH13G52090	Chr13:143554863..143556691(+)	UDP-glucuronosyl/UDP-glucosyltransferase	arahy.GQD7YX	Arahy.03:142245323-142248532	UDP-Glycosyltransferase superfamily protein; IPR002213(link is external) (UDP-glucuronosyl/UDP-glucosyltransferase); GO:0008152(link is external) (metabolic process)
snpAH0016	Validated	C/T	Rust resistance	A03_131788843	ACCGAAATTTCTATTGGGTTCTGTTTCTTGACTGTCAGTAAAGCTCTCTT[C/T]TACGCGTCTCTCACCATGATGTATCCAAAATGTATAACTAGAGAGAAAGG	105	Aradu	A03	131788843	NON_SYNONYMOUS_CODING	Aradu.PNQ8T	Diploid	Unknown protein	AH17G26960	Chr17:119177728..119178096(-)	Unknown function
snpAH0024	Validated	T/C	Rust resistance	A03_134225429	CAATCCACTACTTTCAGATGTGCACATCTTCCACGGATCAGGTCCACAGG[T/C]CGGAAAGTAAGTATGTTTCCAATGATTAATTTGAATTTTGAAAAGCGAAA	105	Aradu	A03	134225429	NON_SYNONYMOUS_CODING	Aradu.Y0P95	Diploid	Note=RNA 3-terminal phosphate cyclase-like protein%2C putative%3B IPR000228 (RNA 3'-terminal phosphate cyclase)%3B GO:0003824 (catalytic activity)%2C GO:0005730 (nucleolus)%2C GO:0006396 (RNA processing)%2C GO:0042254 (ribosome biogenesis)	AH13G52930	Chr13:144339412..144340878(+)	Probable RNA 3'-terminal phosphate cyclase-like protein	arahy.3N5Q80	Arahy.03:143026133-143028545	RNA 3-terminal phosphate cyclase-like protein, putative; IPR000228(link is external) (RNA 3'-terminal phosphate cyclase); GO:0003824(link is external) (catalytic activity), GO:0006396(link is external) (RNA processing)
snpAH0022	Validated	T/C	Rust resistance	A03_133780314	GAAAGTCCTTTTTGGAGGAAGGAAGCATCGTAGTAATTGAGATAAAGACTAA[T/C]ATTGTACCTTTAAAGGCCAATCAAGTCATATTCCCCTTGACTACTGTAACAA	109	Aradu	A03	133780314	NON_SYNONYMOUS_CODING	Aradu.Z87JB	Diploid	disease resistance protein (TIR-NBS-LRR class), putative; IPR000157(link is external) (Toll/interleukin-1 receptor homology (TIR) domain), IPR000767(link is external) (Disease resistance protein), IPR027417(link is external) (P-loop containing nucleoside triphosphate hydrolase); GO:0005515(link is external) (protein binding), GO:0006952(link is external) (defense response), GO:0007165(link is ext…	AH13G52390	Chr13:143867444..143871868(-)	NB-ARC (IPR002182), Toll/interleukin-1 receptor homology (TIR) domain (IPR000157)	arahy.R8KUIR	Arahy.03:142559856-142564109	disease resistance protein (TIR-NBS-LRR class)
snpAH0127	Not Validated	GA/G	LLS resistance Indelseq (Shitoqui)	Chr13_141212599	CATGTAAAAAAAAGATTAAAAATAAAAAAATTGTTTAACCTATACTTTAAAAACTAAAATTGTACTTAACTCTTAAAAATAAGTAGAGTTAGGCAGTATAGAGATATAGATAGGGTTTAAATAAATTTTTTCTTGTATTGTCTATGAGTAATATATCACTTTTTAAATAGTTTTATGCAAATAAGGAGAAAAAATTTATA[GA/G]AAAAAAAACCTAATATAGATACATATTTTAATTTTTTTTGAATTATTTTTTTGTGCTCTAATATAATATTATAGTACATCAATAAAATTAAGAGTAAAGTGATAATTAAGTCCCAAAGATTTTGACTTCAGACTAATTAGTCTTTAAAAAAAAGAAAGTATCAATTTGGTTCTTCAGTACATATGATGTCTTT…	406	Arahy.Shitoqui	Chr13	141212599	intron_variant	AH13G51970	Tetraploid (Shitoqui)	Name=HDG12;description=Homeobox-leucine zipper protein HDG12 [Source:Uniprot/SWISSPROT%3BAcc:Q9LMT8]	AH13G50090	Chr13:141207590..141218809(+)	Homeobox-leucine zipper protein HDG12	arahy.14ENDK	Arahy.03:139867769-139878801	homeobox-leucine zipper protein ANTHOCYANINLESS 2-like isoform X2 [Glycine max];	Aradu.T50Q4	131207145-131215412	homeobox-leucine zipper protein ANTHOCYANINLESS 2-like isoform X2
snpAH0116	Validated	A/G	High oleic acid (A genome)	Arahy.09_1224425	CAATCTATTGGGCCATCCAAGGCTGCATTCTCACTGGTGTTTGGGTGATTGCTCATGAGTGTGGCCACCATGCCTTCAGCAAGTACCAACTTGTTGATGACATGGTTGGTTTGACCCTTCACTCTTGTCTATTAGTTCCTTATTTCTCATGGAAAATCAGCCACCGCCGCCACCACTCCAACACCGGTTCCCTCGACCGC[A/G]ACGAAGTGTTTGTCCCAAAACCAAAATCAAAGGTATCATGGTATAACAAGTACATGAACAATCCACCAGGGAGGGCTATCTCCCTCTTCATCACACTCACACTAGGATGGCCCTTGTACTTGGCCTTCAATGTTTCTGGCAGACCCTATGATAGATTTGCAAGCCACTATGACCCTTATGCTCCCATATACTCT…	405	arahy.Tifrunner.gnm1.KYV3	Arahy.09	1224425		FAD2A	Diploid	Fatty acid desaturase from Tetraploid genome	AH09G29670	Chr09:114776971..114780107(+)	Omega-6 fatty acid desaturase, endoplasmic reticulum isozyme 1
snpAH0002	Validated	A/-:-	Oil quality	B09_B subgenome	TCTCATGGAAAATCAGCCACCGCCGCCACCACTCCAACACAGGTTCCCTC[-/A]GACCGCGACGAAGTGTTTGTCCCGAAACCAAAATCAAAGGTATCATGGTA	105	Aradu	B09	142679471		FAD2B	Diploid	Fatty acid desaturase from B subgenome	AH19G38370	Chr19:154463340..154465230(-)	Omega-6 fatty acid desaturase, endoplasmic reticulum isozyme 1
snpAH0132	Validated	T/TAA	Leaf Rust+Late leaf spot (B03 QTL region)	Chr13_141981452	AGAGCAACCAGAGGATAACCATGGTTTATGCTTTCAAGAGGTGTGGTGATAAGTACTGAGGAAATGAGAGTGGATTATTGGGAATATCAATGGTAAAGTCAACTACTTTCAATATTTCCACATCTTCTATAGTGGCAATACAGATTCATCAAGATTTCAAGATAGACATAAACTCTTGCACCAAAATCTTTTCTCTAATA[T/TAA]AAACCCATTTCTAAAACCATTGTCCGATTGTCATATATATTCACATGAAGAAAATAAGAAGGTAAGAAGACATACTATGATGATGAGAACAATCCAAAGAATGATTAGTTCCATCAGGGCAATAGCAAGTAAACTGAAACTCATCTTTGGATCCGCATATTCCCTTAGTCGACATGCATCCTATGCATCTTT…	407	Arahy.Shitoqui	Chr13	141981452	intron_variant	AH13G52650	Tetraploid (Shitoqui)	description=Probable serine/threonine-protein kinase At1g18390 [Source:Uniprot/SWISSPROT%3BAcc:P0C5E2]	AH13G50800	Chr13:141978791..141982518(-)	Protein kinase domain	arahy.AL67ST	Arahy.13:143148042..143151509	Protein kinase superfamily protein; IPR011009 (Protein kinase-like domain), IPR013320 (Concanavalin A-like lectin/glucanase, subgroup), IPR025287 (Wall-associated receptor kinase galacturonan-binding domain); GO:0004672 (protein kinase activity), GO:0004674 (protein serine/threonine kinase activity), GO:0005524 (ATP binding), GO:0006468 (protein phosphorylation), GO:0030247 (polysaccharide bindin…	Araip.UG7YL	Araip.B03:133077980..133081276	Protein kinase superfamily protein; IPR011009 (Protein kinase-like domain), IPR013320 (Concanavalin A-like lectin/glucanase, subgroup), IPR025287 (Wall-associated receptor kinase galacturonan-binding domain); GO:0004672 (protein kinase activity), GO:0005524 (ATP binding), GO:0006468 (protein phosphorylation), GO:0030247 (polysaccharide binding)
snpAH0131	Not Validated	C/G	Rust resistance QTLSeq (Shitoqui)	Chr13_141979364	AAACCATCCAATAAAAAATAATGAACATAATTATATGTATACTCATTGAATTAAACATTCGACATATCCATTGTTCACATTGTTTAGTATTCTTATTGTCTACCTATACTTTCCCATTTGAATCAGGTGAAGGTGGAGGTGGTTCGTTCTTAAGCAGGGTTGCATCGTTATCTTCTTGTTTTGATATATCCATCACCTCT[C/G]GTTTGCTTTTATATTTCCCATCACTTTGTATATCCTTCAAAGTATCCAACACTTGTACCATTGAAGGCCTCATATCCTTAGAACTCTGCAAGCACCGAAATGCCAACTCTGCAACACCATTGATCATCTTCCTTACCCTCAAATCCGATTCGAATCCAAGGCTTTTGTCTACAATCTCATGCAACGCACCACTC…	405	Arahy.Shitoqui	Chr13	141979364	missense_variant	AH13G52650	Tetraploid (Shitoqui)	description=Probable serine/threonine-protein kinase At1g18390 [Source:Uniprot/SWISSPROT%3BAcc:P0C5E2]	AH13G50800	Chr13:141978791..141982518(-)	Protein kinase domain	arahy.AL67ST	Arahy.13:143148042..143151509	Protein kinase superfamily protein; IPR011009 (Protein kinase-like domain), IPR013320 (Concanavalin A-like lectin/glucanase, subgroup), IPR025287 (Wall-associated receptor kinase galacturonan-binding domain); GO:0004672 (protein kinase activity), GO:0004674 (protein serine/threonine kinase activity), GO:0005524 (ATP binding), GO:0006468 (protein phosphorylation), GO:0030247 (polysaccharide bindin…	Araip.UG7YL	Araip.B03:133077980..133081276	Protein kinase superfamily protein; IPR011009 (Protein kinase-like domain), IPR013320 (Concanavalin A-like lectin/glucanase, subgroup), IPR025287 (Wall-associated receptor kinase galacturonan-binding domain); GO:0004672 (protein kinase activity), GO:0005524 (ATP binding), GO:0006468 (protein phosphorylation), GO:0030247 (polysaccharide binding)
snpAH0133	Validated	TGTGCAGCATCCTAAAGAATTCAGGC/T	Leaf Rust+Late leaf spot (B03 QTL region)	Chr13_141990549	GGCATGGTTTTGTTTCAGCTCATATCATCCATGCCTTCCACTGTAAGGCAGGGACCGCTACTTTTTACTTTGGCTAACTTTGCAATGGGAAAGATCTTGAACAATGAGTTGGAAGAGCTTGTGGATCCAAGTCTTGGTTTTCACTCGGACAATAGTGTTACGGAAACTATAACTGCAGTGGCAGAGTTGGCATTTCAGTG[TGTGCAGCATCCTAAAGAATTCAGGC/T]CATCAATGAAGCAGGTCTTAGAGACATTGGAGGGCATAAAGCAAGGTTCTTGGGGGTTCAACCAGATAACATAAACATACTGTCTGTTTATCAAGCATAGAAACTTAATGTCTTTATCGTCTTTATCAAATTCTTAGGAATATGAACTATTAGTTTGATTATGAATTGT…	430	Arahy.Shitoqui	Chr13	141990549	frameshift_variant	AH13G52670	Tetraploid (Shitoqui)	Name=NACK1;description=Kinesin-like protein NACK1 [Source:Uniprot/SWISSPROT%3BAcc:Q8S905]	AH13G50820	Chr13:141987857..141990907(+)	Putative serine/threonine-protein kinase	arahy.0A9D4I	Arahy.13:140668871-140672126	Protein kinase superfamily protein
snpAH0128	Validated	C/T	Late leaf spot (B03 QTL region)	Chr13_142435734	GGTATCTGTGCATGGCTGTGGATGTGCCTGGGCCCATTCAGGATCTTCCAGAAGACCACTCATCACTTCAAACAATGCCAATAATTCATCTTCTTCCATTGGTGCTACCATGCGCTGTCCCTTGTTGTTTTGTGTGTTGCTTCTTCGAATTCCCTCTGATGTCATTATTTCACCAGCAAACACAAGGAACAAAACAAGAG[C/T]TAGAGACGTAGAAGAACCCATTTGTGGCTGCTCCACTATTAGAACCTGCTCATAGGGTCTTCTAAATTCAAATGACTCATTGCTAAAATTGTGTATTGTTTGGAGGTAACTGATCTCAATGAATGGCGAGGTTTCAGTTTCACTTTTTCTATATGGAGTTTATGGCAGAGGAGAAGGATGTAAAGGTAAACTCC…	405	Arahy.Shitoqui	Chr13	142435734	missense_variant	AH13G52890	Tetraploid (Shitoqui)	Name=AtRLP29;description=receptor like protein 29 [Source:TAIR%3BAcc:AT2G42800]	AH13G51110	Chr13:142434277..142435755(-)	Piriformospora indica-insensitive protein 2, Name=AtRLP29;description=receptor like protein 29 [Source:TAIR%3BAcc:AT2G42800]	arahy.QFR843	Arahy.13:144038806-144040288	receptor-like kinase;
snpAH0149	Validated	A/AT	Leaf Rust (B03 QTL region)	Chr13_142468300	AAGAAAAAAAGAAAGAAAGAAAGAAAGAAGAATAATTAAGCTAATGAATGTCTTTCCTTTTTTTTCCCCAAAAGTAAAATGTGGTAACAAAAAATCAAGTACCACATATTTGTATATAAATTCATGTACTTTTTTAATTCATTTTGAATATATGTTTTATATTACAAAATATATTTTATATCAGTAACGAATTTAGTTGT[A/AT]TTTTTTTTTTCCTTGAAACAATGGCGAGTAAACTAGATTGGAGGAGCGGTAAGATTGTGTAAAATTTAGAGGCAACGTGCATGGAACTTAGAAGAGATGAATGAAATAGAGATTGAGGGTGGGAGCATTGAATGATTGGAAAATAAATTAGTAGTAAGATTAGCATATAGCCCCCAGTGGATGAGTAACACAT…	406	Arahy.Shitoqui	Chr13	142468300	intron_variant	AH13G52920	Tetraploid (Shitoqui)	Name=TCP2;description=Transcription factor TCP2 [Source:Uniprot/SWISSPROT%3BAcc:Q93V43]	AH13G51140	Chr13:142468713..142471862(-)	Transcription factor TCP2	arahy.JF9204	Arahy.13:141164291-141170983	transcription factor TCP2-like isoform X7 [Glycine max]; IPR005333(link is external) (Transcription factor, TCP)
snpAH0150	Validated	CT/T	Leaf Rust (B03 QTL region)	Chr13_142583511	GTCGGACGCTGATAAAATGAGCCAATTCTACCTGTCCAAAAGCCAGTAATGACTTCTCTAAATTTTATCTACAATGTTTATCTCCACTAAAAGATCGGTCCTAACAAACTTTTAAGATAAAAGGAACGGATTATTCATCAATAAAGATAGAACTATTCCAATAAAAATAGTTAGTAACTCTATTATAAATATATTGACAC[CT/C]TTTAGATATATTCACGTTATTATTTATAACAAAAAATTTCTGTCTAAAATTTTTACTAACTTAAATATCAAAGTTTTTTGTAAATACTATTTTTTATTTTTTTATCAGAAACTCAAACAAACGTACTTCGATATTAATAAATCACAAAAAAATCTAGAACTCATATTCATATCCAAATTAACGTTTTCAATAA…	406	Arahy.Shitoqui	Chr13	142583511	intron_variant	AH13G52970	Tetraploid (Shitoqui)	description=RING/U-box superfamily protein [Source:TAIR%3BAcc:AT1G26800]	AH13G51650	Chr13:143074865..143078324 (-)	U-box domain-containing protein 6	arahy.3VLA0M	Arahy.13:141768673 - 141773132	U-box domain-containing protein 6-like [Glycine max];
snpAH0151	Validated	G/GA	Leaf Rust (B03 QTL region)	Chr13_142719262	GCTCAAACACCTGAACAGTACCATTTGTGAATCCCAGAGCAAATTGGTATGGCTTATGTGGATGTGCAGCAATGGAAACTGGTTTGATGGTCAAACTGGAATAAAAAAAAAAGAAAGTATTCAACATATAATATGTAATAAGACTATTAATTCCAATGCATGCATGGCAGCATAATATGTATAACTGTTTAAAAATAAAA[G/GA]AAAAAAAAACTACAATTATATTTGCATTGTGATATGCAGAGTAATAAATGTATTCAACATTAAGATCATGTGTATATTGGTGATAAATCATACCTTGGATCTTTGGAAACAAAAGTAGCTAAATTAATTTTGCAATGAATTTCCAAATCTGAAGCATTATACATTGCAAGATTTCCATTCTCTAAAAGGGTAT…	406	Arahy.Shitoqui	Chr13	142719262	intron_variant	AH13G53060	Tetraploid (Shitoqui)	Name=TPR1;description=Topless-related protein 1 [Source:Uniprot/SWISSPROT%3BAcc:Q0WV90]	AH13G51330	Chr13:142718864..142725862(-)	Topless-related protein 1	arahy.GHW83A	Arahy.13:144388048 - 144393788	Topless-related protein 1-like isoform X3 [Glycine max];
snpAH0134	Validated	CTT/C	Leaf Rust+Late leaf spot (B03 QTL region)	Chr13_142829832	GAGTTCTTTTCAGGAATAAAAAATCAGGGAATGTTATCGTTGATCAAAATTTGGAGCATCAAACACGTTTAAATGCCAATACATCATAGCATTATCTATAACCAATTAACCATGCATCCTGCATTAAAATCTACTGTTTCTCCTTTCTTTTCTTTCCTTTTTTTTTCCATGAATTCTTTTCAGTTTTGTACCCTTTAAAC[CTT/C]TGTGTGGGATCAAATTCCTTTTAACACTTGTATAGATATATCTTCAAGGTAACTGATGGATGAAGTCTCGTAGTAATTAATAGTAATTATCTTATTTCAAAGGCGTGTGTTACTTCGTTGACTTACATTCTCAATTAAATATAACATCAGCCAGTTATTTTTGTATCAAGAAGGAAGATATATACCCTTGAG…	407	Arahy.Shitoqui	Chr13	142829832	intron_variant	AH13G53120	Tetraploid (Shitoqui)	Name=B'ETA;description=Serine/threonine protein phosphatase 2A 59 kDa regulatory subunit B' eta isoform [Source:Uniprot/SWISSPROT%3BAcc:Q9LU89]	AH03G48830	Chr03:142801150..142805701 (-)	Serine/threonine protein phosphatase 2A 59 kDa regulatory subunit B' eta isoform	arahy.C3CR7W	Arahy.13:144560188-144564854	Protein phosphatase 2A regulatory B subunit family protein;
snpAH0152	Validated	A/AGAGTAACC	Leaf Rust (B03 QTL region)	Chr13_143050728	CTTCTCTTAACTGCTTTATCTGTGTTCAATTTTCTATTTCGGAGTTCATGACGGTTTTATGCTTTTTGCATATACTATGCATGTCAATCGTCAAAAGGAAGGGTGTCAACGAGCACACGTGTGGACTGAAGGAGCTAATGAATTATGGGAAAGCACAAATAAAGGGTGTATTAAAAAAAGGAGGAAATGCAAATATTTGT[A/AGAGTAACC]GAGTTATTTTATCTTTTGAACACTTACAGTTTTTGTTTCCCAACTCTATACTCCAAGGTGCTGGCAGCGTTAACTTTGAGATATAAGATAACATGAGTAAATAGTCACTTTGACAAAATAGAGTTTAACATTTTCTTTCGACAAAATGAACCCTAAATATATATTCGGTTTGACAAATTGATCCCA…	413	Arahy.Shitoqui	Chr13	143050728	3_prime_UTR_variant	AH13G53300	Tetraploid (Shitoqui)	description=Protein kinase superfamily protein [Source:TAIR%3BAcc:AT1G67580]	AH13G13480	Chr13:14681579..14688367 (-)	Protein kinase superfamily protein;	arahy.QP8I27	Arahy.13:14725506- 14733390	Protein kinase superfamily protein
snpAH0139	Not Validated	T/C	Rust resistance QTLSeq (Shitoqui)	Chr13_144038674	AAGCTTCATAACCAAAGGTGCACCATCAGTTGTATGTTTAAGCACATTGTTTTCTCTTTGCAAGATGATGTTGAGTGTTGATTGCTTCACCCGTTTCTTTTTTGCCATTTTTTATGTTTAATATTTTTTGTTCACCATGTTATGCATCGAATATTGGATGAGCCACACAACTATCTTGTTATGCAGGTGTATCATGAGTT[T/C]CAGCTGGATTGAATAGCATTGGTGATGATAACAATAACACTTCAAGCTTTCTATAGAGAACTTATTCATATATCTCACCAAAAATACCATAATCATATCCACGAAGAAATTGGAATTTTGTCTAACCAAGCTCTTCAGCACTATTAGGAATGGATGAGGATTCAGGTAGCAGAAGACATTATTATCCTTGTGAT…	405	Arahy.Shitoqui	Chr13	144038674	3_prime_UTR_variant	AH13G54180	Tetraploid (Shitoqui)	Name=PCMP-H75;description=Pentatricopeptide repeat-containing protein At2g25580 [Source:Uniprot/SWISSPROT%3BAcc:Q680H3]	AH13G52550	Chr13:144031363..144038997(+)	Pentatricopeptide repeat-containing protein At2g25580	arahy.YKX5UN	Arahy.13:142716132-142722067	Pentatricopeptide repeat (PPR) superfamily protein;
snpAH0122	Not Validated	-/G	LLS resistance GBS based analysis (diploid)	Aradu.A02_444438	TTGTTGATGCGAGACAAGCAAGGAGTGCAAGGATGTTGGAGAAGAACCACATTGACAACTTATCGTTGGAATGGTCTTCAGGTAATGAGATGGTTTCCAACATAGAGACTGAGAGAGATATACTCGATGACTTGCAACCGCACAATGGCTTGAAAGAGTTGAGAATGAAGGGATACAAGGGCGAAAGATTTCCAGATTGG[G/GG]TGGGGGACTGTTCCTACATTAATATGACAAGCGTAACACTAGAATCTTGCAAGAATTGCTGCATGCTACCTTCACTTGGACAGCTGCCATGTCTTAAGTACCTGAGCATTAAAGGTTTGGATCAGCTGAGGATTATTGGCGAAGAGTTTTACAAGAATGACAGCGGTCATCATTCTTCGCCTATTGCACCGTT…	406	Aradu	Aradu.A02	444438	FRAME_SHIFT	Aradu.M8RMT	Tetraploid (Shitoqui)	Note=disease resistance protein (TIR-NBS-LRR class)%3B IPR000767 (Disease resistance protein)%2C IPR001611 (Leucine-rich repeat)%2C IPR003591 (Leucine-rich repeat%2C typical subtype)%2C IPR006553 (Leucine-rich repeat%2C cysteine-containing subtype)%2C IPR027417 (P-loop containing nucleoside triphosphate hydrolase)%3B GO:0005515 (protein binding)%2C GO:0006952 (defense response)%2C GO:0043531 (ADP…	AH02G01160	Chr02:1346051..1351889(+)	Putative disease resistance RPP13-like protein 1, Leucine-rich repeat, typical subtype (NB-ARC)	Arahy.DN45ZN	Arahy.02:1500512-1506240	LRR and NB-ARC domain disease resistance protein; IPR000767 (Disease resistance protein)
snpAH0123	Not Validated	-/C	LLS resistance GBS based analysis (diploid)	Aradu.A02_1301207	TTAGAGAAAGTATTCTGTTTAGTTACCATATGACCATTAATTTCTGCTCTGATCCTCGCAACCAGTATTTCCCTATTCCAATAGCTAACCCAGGGTAGTCCAGGGATTGCTTCTCCTTTCTTGTCTATGTGTTTTATTAGATGAAAATATACTATCATCAAGACATAGAGGCAGCCATCAATCGATTTTTTCTTTTTCAA[A/AC]CGTAATTGGTTATGCCTTTGATGATGAAATTGAGGACATGGCTGCCCCAGTTGCATTCCGTTATGTTGTCCAGTTGAAAAATTAGAGCCATGTGGACAAGAGATACTTTGTTTATGGTAGTTGGCAACAAGAACGCCATTTGAATATAGAGGATAAAAATCCTCTTGAACATTAGGTGATCTTGATTGTTGTT…	406	Aradu	Aradu.A02	1301207	FRAME_SHIFT	Aradu.MMY8Q	Tetraploid (Shitoqui)	Note=E3 ubiquitin-protein ligase n%3D5 Tax%3DSolanum RepID%3DM1BDZ1_SOLTU	AH02G01070	Chr02:1217483..1217986(-)	Putative uncharacterized protein	Arahy.VUMM74	Arahy.08:14000290-14002117	Unknown protein
snpAH0126	Not Validated	C/CA	LLS resistance Indelseq (Shitoqui)	Chr12_116932475	ACACATTCATACAACACTAAAAAGTTCCTTTTCAATACTTGGCACATTTGTCAAAATTTGAACTTAAGTACAGCATATTAAGAAGCATATGAATTATCACTGAAGCTTTAGCTTACTTCATGGGCCTAGAAAAAGTCCAAAATTTATTTTTTTTTTGACATCATTATGGAAAGTAATAATGTTGAGGTCATACAAAATCT[C/CA]AAAAAAAAAAAAAGAACTCAAAGCAATTATTTTAGTATCTTTATTGTTGACTGTTTGCATCTAGTATTAATATCTAGTTCTAGTACAGTAAAATTTTTATATATTAAGAGAAATAGTAAAAGAGTAGCTCATAAATTGGCAAATATATCTCTTACCAATTCAAATATAGTATGAATGAAAGATGTACCACTAA…	406	Arahy.Shitoqui	Chr12	116932475	intron_variant	AH12G37510	Tetraploid (Shitoqui)	Name=UBP12;description=Ubiquitin carboxyl-terminal hydrolase 12 [Source:Uniprot/SWISSPROT%3BAcc:Q9FPT1]	AH12G32840	Chr12:116873530..116875187(+)	Ubiquitin carboxyl-terminal hydrolase 12	Arahy.4VV3LB	Arahy.12:116571680-116573161	ubiquitin carboxyl-terminal hydrolase-like protein;
snpAH0129	Validated	AG/A	Late leaf spot (B03 QTL region)	Chr13_143296024	CACCGTCAGAAGCATATCTCATTCCATGCCCTCATCCAACGGAAAGTTGGAATGGAGCGTTTCTCTGCTGCCGTCGACCTACCCGCGATGTTTGGTTAGCCATAGCCATTAAAGTCGCGTCAAACTCGATTGAGGACCTGTGCAAGTTCCGTATGATGGGTTGCGCTGCGCGCGATGCAGGCGAAAAGGATATTGTGTTC[AG/A]GATGGTTTCTATACCACCCTTCGCATGACATGAAGTGGTGGTGGAGACGCGACCCAATAGGACAGATTTTTCGAGAGGTGCTTTGAGGTTGGTCACCTGGAGTTTCTGTTTCAGAAGGCACTGCGGGAGCTCTACACACAACGTAATGCATCAAGCAATGGCTTTGACGCTGCCAAGTACGCAGTTTCAATGG…	406	Arahy.Shitoqui	Chr13	143296024	frameshift_variant	AH13G53530	Tetraploid (Shitoqui)	protein_coding
snpAH0153	Validated	AGT/A	Leaf Rust (B03 QTL region)	Chr13_143320048	TATGTTTGTGAAGAAAAGTGATTGCTATGGTTTATACTTTATAGGTTACAGCGATTCAGTTTCTTCATACTGTCCAGTTTTATGATTGTGTAGGTCTCTTATGTTTTGAGTGATTGGCTTTCATTTGAATCCTTGAGGGCGAAGGTTTTGATTTAGGGACGGATCTGCTTGGATCTATGATAAATGTTGAGGTTTTTCTT[AGT/A]GTGTGTGTGTGTGTACGCAAGCAATGTCCCCATTATTTTATTTAAACTTGATTCCACATTCAAATAAAATTGGTGTAAAATGTTTTATATCGTCTTTGATCCACTAAAAATTTCCTGAAGCAGAACAGGGTATCGAGTTACCAAGTATGCCACATGTCAAGGGGTCTCAAAAGTCAAAACGATGGTGAATTC…	407	Arahy.Shitoqui	Chr13	143320048	3_prime_UTR_variant	AH13G53550	Tetraploid (Shitoqui)	Name=FBX6;description=F-box only protein 6 [Source:Uniprot/SWISSPROT%3BAcc:Q9FZK1]	AH13G51840	Chr13:143316619..143319910(+)	F-box only protein 6	Arahy.8GYA0C	Arahy.13:145069629-145072914	F-box family protein
snpAH0154	Validated	T/TAG	Leaf Rust (B03 QTL region)	Chr13_143411025	AGTGAATCCGTTTAGTCATTTAGTGTTCAGTTATGTTGAGAGGGAAAAAATAGCACTATGCAAGAAATGATGGCTTTGCAACTTCATGTTTCGGAAAGCAAATATGATGAAGGTAACTTACACATGTCTAATTTACACCATTCAAATGTGCACAGTGTGTAGTTTAGTGCATAACTTAAAAAAACGTGCAAGATGGTCCA[T/TAG]AAACTTATTAAAAGAGTGAAATGTTCCTCTTGACAGATGTCTATAGAAATTTCAATGGAATCAATCATGTTATGCCTCTGGTCAGGATTTTATGGTCGCAATTTCTGACAGATTTTGGATAGAAATCAGTGACGATGCCCATTTTGCACAAGTTTGTACATTTTTAAGGGCTACAAGGCACATTGAGTCAAG…	407	Arahy.Shitoqui	Chr13	143411025	intron_variant	AH13G53630	Tetraploid (Shitoqui)	description=MACPF domain-containing protein At1g14780 [Source:Uniprot/SWISSPROT%3BAcc:Q8L612]	AH13G51920	Chr13:143409032..143413231(-)	Membrane attack complex component/perforin (MACPF) domain	Arahy.H5PMU0	Arahy.03:142100991-142105437	MACPF domain protein
snpAH0135	Validated	T/G	Leaf Rust+Late leaf spot (B03 QTL region)	Chr13_143462288	CAACTGATAATGAAATCTGTTGATATGAGGCCAGATGAGAACTAATATGAACCTCAACTCTTCAAGTACACCAGATTATAAACAACATTGCAATCTGTTGGCCTACCCTCTACAAGGTGGACCTTGAATTATGTAGTTTAACAAGCTGATACATATGAAAGTCCGCCAAGACAATACCATGTGACCTCTTACATGCCCTT[T/G]TCTCCGAATAGGTCCTATCTGATAGCCTTCCTCCACCAATCATTCTAATATCTGTATATGTTTATAACATATCCTTTTATCTATATATATGTTCATGGTTGCAAGCATTTAGCACCAACACAACTGCACAAGTCATTCACATACTAATTCACCAAAAACTCAAGATTTCATCTTAATCACAAGTGATATCTAAG…	405	Arahy.Shitoqui	Chr13	143462288	5_prime_UTR_premature_start_codon_gain_variant	AH13G53680	Tetraploid (Shitoqui)	Name=EMB976;description=Pentatricopeptide repeat-containing protein At5g27270 [Source:Uniprot/SWISSPROT%3BAcc:O04647]	AH13G52000	Chr13:143464863..143471556(+)	Pentatricopeptide repeat-containing protein At5g27270	Arahy.VTBJ7F	Arahy.13:1152340-1158382	Pentatricopeptide repeat (PPR) superfamily protein
snpAH0136	Validated	C/T	Leaf Rust+Late leaf spot (B03 QTL region)	Chr13_143504769	AAAGTGAACCATATTGCTCTCATTCCTCTCATTCAAAGACAAATCAATTTCTTCTGACATTTGAGAACCTTCAACGGTAAGTTTGTCTGGAGAAACTTCAGTGTGTTCCTCAATGTGCATGTCTTCAGCCACAGGCTCACTTTTGACCAGTTCCTTGTTCATAATACCCAAGCTATCAATAACATGCACATCTGGAGAGG[C/T]ATAGTTTTTCCCAGTCAATTGGCTTGGGTTAAAAGTAAAACTATTTTCCTCAGTAACTTCATTGTTTTGGTCAGACAAATCTAGGCCTGAAAGATCTCGAGATACCCTTTCAAGATCTTCATACTCACCTTGTGATGGTGATACTTCAGTTCTATCAACACTTGTAGGAAGGATATTAGAATTAGTAGTTTCTT…	405	Arahy.Shitoqui	Chr13	143504769	missense_variant	AH13G53720	Tetraploid (Shitoqui)	description=Pentatricopeptide repeat (PPR) superfamily protein [Source:TAIR%3BAcc:AT4G14200]	AH13G52030	Chr13:143502526..143507487(-)	Uncharacterized protein	Arahy.SAUI5N	Arahy.03:142194502-142199843	dentin sialophosphoprotein-like isoform X1 [Glycine max]
snpAH0155	Validated	TTTC/T	Leaf Rust (B03 QTL region)	Chr13_143607528	GTATCTAATATGATGAATACTCTAGGTGCAGTAAATCTTGGATTGCCATATTGTCATGGGTTTAGGTGGTAGGTCTCTGTTGCACAAGATATCTTCCCTGCATATTTCTTTCGATGAAAATTTCACCAATTTCAAATACTGAATTCTATGCATTTAACTGCCACGAAAAATGGGGCATTGTAAAATGTGGTAAACATTTT[TTTC/T]TTTAGGTTCTTGGTTTGTTTAATTTTAAGAGAGATATATGTTCTTGATAACTGTTACATTGAATGTGATTTGTTGCATCAATTGTAACTAATGCAATCTTGATTCTTGCCAGCTACTGGAAGAGTGACAACCAAAGTGGATGTTTATGCATTTGGAGTAGTTTTGATGGAACTTATCACCGGTAGAAGGGC…	408	Arahy.Shitoqui	Chr13	143607528	intron_variant	AH13G53800	Tetraploid (Shitoqui)	description=Leucine-rich repeat protein kinase family protein [Source:TAIR%3BAcc:AT3G23750]	AH13G52160	Chr13:143604607..143608733(+)	Leucine-rich repeat-containing N-terminal, plant-type	Arahy.BKZ08E	Arahy.03:142296628-142300903	Leucine-rich repeat-containing N-terminal, type 2
snpAH0137	Validated	C/G	Leaf Rust+Late leaf spot (B03 QTL region)	Chr13_143852868	ACGCTACTTTATTTTGAAACATGGATATCACCATTTACATCAAATTTTCCAAGAAAGGCAAGTGCATTTCAGCAACATGGTAGCATGAACACCAACAAGATCTTCTCTGATGAGTTCCAGTTACTCATATTAATTATGAATCACCCTCAACATATCTCAATCCTCTTCTCTGCAACAAGGACATAGATTAGACAATTTCA[C/G]CCAAGCTTCATACTCGAATAACATAGCAGCATAGAGTGACAATAACAGTAACAACAGCAGAAATATAGAACATGGGTGTTGTACTCCAGCAGAATCCACTGGAAGCTTAGTCAGTGTTTGGTTGGAATGGAAAAATAGCGCTGATAAGAAAAGAAAAATAGAGAAGTTGTAGATAAACCGTTTATATTTCAAAA…	405	Arahy.Shitoqui	Chr13	143852868	3_prime_UTR_variant	AH13G54010	Tetraploid (Shitoqui)	description=disease resistance protein (TIR-NBS-LRR class)%2C putative [Source:TAIR%3BAcc:AT5G17680]	AH13G55880	Chr13:146917063..146917410(+)	Putative disease resistance RPP13-like protein 1	Arahy.F01FM8	Arahy.20:134042163-134045891 (-1) (chromosome)	LRR and NB-ARC domain disease resistance protein;
snpAH0138	Validated	T/G	Leaf Rust+Late leaf spot (B03 QTL region)	Chr13_143922005	TCTTTATAACATTCCTATAAAAAAGCTTCTCGACAACAATAATTTTGAGACGCATCACAATATCGAAATTGGACTGCTTGAGTTGAGCATATCTAGCACTGTGAAGTTTAAGAATGTAGCGCTGAGCATATGGCAGGATCCAGTTAATCAATGACTCTTTCAAGCTACAATCAGCAAGACCATAATATATTGCTTCACGA[T/G]TTACAACCTGCACTAAAAATCATGATGCATTAATGTATAACCGATAATGTCAAGGTCTCAAGGACATAAATATAACTAGGATATTCCCAGAGAGAGGATTTATACTGCCAATAATTTGTTTGTTTAATATAACCAGAAATGGATCCTTTCAATTAGAAAATCAAGTATGTCAAATGTTGGGTTGATTTTCACTA…	405	Arahy.Shitoqui	Chr13	143922005	missense_variant	AH13G54070	Tetraploid (Shitoqui)	Name=NOV;description=Histidine kinase-%2C DNA gyrase B-%2C and HSP90-like ATPase family protein [Source:TAIR%3BAcc:AT4G13750]	AH13G52410	Chr13:143919707..143934120(-)	Domain of unknown function DUF3883	Arahy.ZGTC82	Arahy.13:698263-712249	ATP/DNA-binding protein; IPR003594 (Histidine kinase-like ATPase, ATP-binding domain), IPR024975 (Domain of unknown function DUF3883); GO:0005524 (ATP binding)
snpAH0130	Validated	C/G	Late leaf spot (B03 QTL region)	Chr13_143975755	ATTTTTTTAAAATTGTGTACTTTTACTATCTCTAGATCTAGGTACTTTACAATACATTATTTATGTTATTTATATTTGGACATTGATATCATTTACTCTGTAGATATTAAACATTGGATTTGGTTCTCTCTTTGACTCTTTCTATAGGTAATGCTAGCATCGAGGCTGCCATAAATTGGATAGTAGAGCATGAGTCTGAC[C/G]CTGACATAGATCAGATGCCCTTGGTATGATTTGTTTACATTATTAGTATGGTAATATGGCATATTCATGGTACTCACATTGTTTAACGAGATATAGATTTTAATATTGTGATTTTTAATCAAATTAGACTAATTCATGCTATGACTTAATGTCAAATCTATTTGGTATAACTAAGTTGCAATATCTAGCTCTTG…	405	Arahy.Shitoqui	Chr13	143975755	missense_variant	AH13G54110	Tetraploid (Shitoqui)	description=ubiquitin-associated (UBA)/TS-N domain-containing protein [Source:TAIR%3BAcc:AT1G04850]	AH13G52470	Chr13:143974030..143979016(+)	Ubiquitin-associated domain	Arahy.AI5VH5	Arahy.03:142660154-142665433	ubiquitin-associated (UBA)/TS-N domain-containing protein
snpAH0156	Validated	G/GTGAAAAC	Leaf Rust (B03 QTL region)	Chr13_144046233	TGATGTGAGCTTAAGAGTACAGTTCTCTTGCTAGTGTCCTTAATTATCATTTTTCATACAATATGGAGATATTTGTTATTTTTTATTAATAGAAGATAAGAAGATATAAGTGCGTGTTTGGTTTGCATTATTATTTTCTGTTTTCATTTTCAATGTTTTCTATTTTCTGGATTTTATGAAGGAAAAAGTGAAACCAAGAG[G/GTGAAAAC]AGAAAATAGGATTTTATTGTTTTCACGTTTTCCTTCACAAAATCCAGAAAACGAAAAACATTGAAAATTAAAACAGAAAATAAAAATGCAAACCAAACGCACCCTAAATTTTAGCTTAATCCGCTATCAGTGGAAAAGAGATGCCGCATCATATTAGTAAGGTTTATGGATTTTTCAAGCAACCTGG…	412	Arahy.Shitoqui	Chr13	144046233	intron_variant	AH13G54190	Tetraploid (Shitoqui)	Name=PP2A4;description=Serine/threonine-protein phosphatase PP2A-4 catalytic subunit [Source:Uniprot/SWISSPROT%3BAcc:Q07100]	AH13G13290	Chr13:14371558..14372046(-)	Serine/threonine-protein phosphatase 7 long form homolog	Arahy.909AJ0	Arahy.05:18291412-18293872	serine/threonine-protein phosphatase 7 long form homolog [Glycine max]; IPR019557 (Aminotransferase-like, plant mobile domain)
snpAH0157	Not Validated	T/TC	Rust resistance InDelSeq (Shitoqui)	Chr13_144048395	AGAACACCTGATTACTTCCTATGATAGAACTTTGGTTGAGTTGCTGCTGTAGTCAGAAACCAGTGCCCTGCATTAGTGTGCAAAGCTCATCTCTGCGTCGAAATCAGAGCCATTGCATCAAATTTGATACTCGTACATTTTCAAAGTTAGGCCTGGCTGGATGTGTTATTTTACTTGAATGAATTTTTAAATTGAATCTT[T/TC]CCAAGAGAAAGCTGAGGAGCAGGCGATACTTGTGGGCATGTGTACACGATTTCAGCATGCAATGTATCAATTTAATGTTTTCTCCATTTTTTCTTTTTCTATTTATTTACCATTATCTTGACCTTTCACTCCTCGATTTAGGGCTATTGTCAAAGCGATGGGTTTCTGTAGATGGATGATACTTTAACATATC…	406	Arahy.Shitoqui	Chr13	144048395	3_prime_UTR_variant	AH13G54190	Tetraploid (Shitoqui)	Name=PP2A4;description=Serine/threonine-protein phosphatase PP2A-4 catalytic subunit [Source:Uniprot/SWISSPROT%3BAcc:Q07100]	AH13G13290	Chr13:14371558..14372046(-)	Serine/threonine-protein phosphatase 7 long form homolog	Arahy.909AJ0	Arahy.05:18291412-18293872	serine/threonine-protein phosphatase 7 long form homolog [Glycine max]; IPR019557 (Aminotransferase-like, plant mobile domain)
snpAH0158	Not Validated	G/C	Rust resistance QTLSeq (Shitoqui)	Chr13_144433442	GTGGAATTCAGCAGTCTTGCTCTCTGAATGATGAAGGTGATTTTTATGGATTTCCCTCTTGCTTTACTTCCACGGTTCCACCCACAACCCCATTTACATATTCCTTTTCTTGTGTCTATTGCATGATTTCTTCATGATGCATTTGAATGGATAGAAGCAGGATTGGCTCTACTGAAATTTCGGCTGACTGATCCTTACGG[G/C]GCTCTAGCAAATTGGAATTCAAATGATTATGCTGCCTGCAAGTGGTCAGGTGCCCATTGTGTTGATGGTAAAGTGAACATGCTGTAAGTTCCATGGTGTTGCCCTCTTTATAGCTTTTTTCAGTGAAAATCACTTATTTTAGTGAAGGTCATTCTTCTTGTTTTGAGAAAGCTGCTAGTTTGATAGATATGAAT…	405	Arahy.Shitoqui	Chr13	144433442	5_prime_UTR_variant	AH13G54530	Tetraploid (Shitoqui)	description=Leucine-rich repeat protein kinase family protein [Source:TAIR%3BAcc:AT5G45840]	AH13G54270	Chr13:145556223..145560803(-)	Putative LRR receptor-like serine/threonine-protein kinase MRH1	Arahy.57KVCX	Arahy.03:143101758-143107420	Protein kinase family protein; IPR011009 (Protein kinase-like domain), IPR013210 (Leucine-rich repeat-containing N-terminal, type 2), IPR013320 (Concanavalin A-like lectin/glucanase, subgroup); GO:0004672 (protein kinase activity), GO:0005524 (ATP binding), GO:0006468 (protein phosphorylation)
snpAH0140	Validated	G/T	Leaf Rust+Late leaf spot (B03 QTL region)	Chr13_144783964	TTCTCTCATTATAGTGATCTTTCTCTCAACTACCTAAATGGTACCATCCCAAAGGAATGGGCTTCAATGAAACTGACAACAATGTAAGTTCTTATCAACTAATTAAGCTTGCATCCAACAACTTGTATTTTTTTTTTTAATGAATGCAACAAATTATGCAGTGCCCTAATGGCTAATCGTTTATCGGGGGAGATTCCTAA[G/T]GAGTTGGGAAATATTGAAACTCTAACGAACCTGTAAGATTGTTCTCATACATTTATCTTGTGGAGGTTTACTTTGATTGAAATCCAATAGTGTTATTTCTTTGAGCAATAGGGTATAGTGCATTTATCATTCTTTCACCTCATAGGGACCTTGAAGCAAACCAATTCTCTGGTCATGTACCCTCTCAACTTGGA…	405	Arahy.Shitoqui	Chr13	144783964	missense_variant	AH13G54550	Tetraploid (Shitoqui)	Name=CIPK12;description=CBL-interacting serine/threonine-protein kinase 12 [Source:Uniprot/SWISSPROT%3BAcc:Q9SN43]	AH13G53400	Chr13:144782123..144789416(+)	Probable LRR receptor-like serine/threonine-protein kinase RFK1, Serine-threonine/tyrosine-protein kinase, catalytic domain	Arahy.G6JZIF	Arahy.03:143426451-143436058	ATP-binding/protein serine/threonine kinase n=1 Tax=Medicago truncatula RepID=G7L7B9_MEDTR; IPR011009 (Protein kinase-like domain), IPR013320 (Concanavalin A-like lectin/glucanase, subgroup), IPR021720 (Malectin), IPR025875 (Leucine rich repeat 4); GO:0004672 (protein kinase activity), GO:0004674 (protein serine/threonine kinase activity), GO:0005524 (ATP binding), GO:0006468 (protein phosphoryla…
snpAH0159	Validated	GA/G	Leaf Rust (B03 QTL region)	Chr13_144452692	TGATAATTATTATTATCATCATCATTATGGTCCCCCATAGGCAAGTGGCTCAGGCTTCAACTTACTAATGGTGTCTGTTTTGTAAAAGCAACAATTTTAGTATAACAACATGCACCACTTGTTACAATGTAGGGCCAGATGCAATTGGAAGCATTCAGTACTGAAAGCTATGCCCTTAGAATTATTTGAGGAATGCTAGG[GA/G]TAGCAACTTTTGTAATTTATAGCCATCAAATAGCTATCAATGATGATTTTAATGGTGTGAGATTAATATGAAATTTTATCTAATGACTCACTTTTCTTTGCTGGTTATATGCTAGCCAAAACTTAATGAAATTGCTGTGCTTGGACTTTTTCTAATTATTTTATTGCGGGGATATGGAAGGAGCAAGCTCCAA…	406	Arahy.Shitoqui	Chr13	144452692	intron_variant	AH13G54550	Tetraploid (Shitoqui)	Name=CIPK12;description=CBL-interacting serine/threonine-protein kinase 12 [Source:Uniprot/SWISSPROT%3BAcc:Q9SN43]	AH13G53030	Chr13:144453560..144455074(-)	CBL-interacting serine/threonine-protein kinase 12	Arahy.L0AIUK	Arahy.10:1438708-1440360	protein kinase family protein; IPR020636 (Calcium/calmodulin-dependent/calcium-dependent protein kinase); GO:0004672 (protein kinase activity), GO:0004674 (protein serine/threonine kinase activity), GO:0005524 (ATP binding), GO:0006468 (protein phosphorylation), GO:0007165 (signal transduction)
snpAH0141	Validated	A/G	Leaf Rust+Late leaf spot (B03 QTL region)	Chr13_144789658	CCATTGACAAATATTAAAAGACACATTCAATTACTAAAAGTGCTCCATTCTAAGAAAGGCCTACATATCTAATCACCATATGTTCCAATCCTGTCCATAAGATTTCCAACAGTTTCCTTGGATTCCCGGAGCACCTTGACGCTCCGATTTAGCTTGTCACGCTTCCCTGCAATGGAAGGTGACTCCTCCAGCAGCCTTTC[A/G]ATTCCACCACCCTTTGGTGACATCAAGTCATGAACAATTTCTTTTTCCAGGTCTTTGTTCACAAGATTATGGATACTTAGCATCAAATGCATCGCAATGCTATCAATGAACCTCTTCTGTACGATCCTCCAGTAAGCAATCATCCTCACTTTTAAGTCAAAAGCTTGAGTAAGCATACTTGAATACTGCTTCAG…	405	Arahy.Shitoqui	Chr13	144789658	3_prime_UTR_variant	AH13G54850	Tetraploid (Shitoqui)	Name=CAD1;description=MACPF domain-containing protein CAD1 [Source:Uniprot/SWISSPROT%3BAcc:Q9C7N2]	AH13G53840	Chr13:145190798..145192819(+)	Dynamin-related protein 4C	Arahy.JR5BIL	Arahy.20:136273928-136278614	Dynamin related protein 4C; IPR000375 (Dynamin central domain), IPR001401 (Dynamin, GTPase domain), IPR022812 (Dynamin superfamily), IPR027417 (P-loop containing nucleoside triphosphate hydrolase); GO:0003924 (GTPase activity), GO:0005525 (GTP binding)
											AH13G54550
											AH13G54850

## Sheet: Table S3
Table S3. Validation panel including resistant and susceptible lines for LLS and rust and high oleic acid and low oleic acid containg lines
Trait	SN	Genotype	Resistant/Susceptible	Score
Late Leaf Spot	1	ICGR 181032	Resistance
	2	ICGR 181035	Resistance
	3	ICGR 181054	Resistance
	4	ICGR 181057	Resistance
	5	ICGR 181058	Resistance
	6	ICGR 181060	Resistance
	7	ICGR 181065	Resistance
	8	ICGR 181074	Resistance
	9	ICGR 181234	Resistance
	10	GPBD4	Resistance
	11	ICGV 171347	Susceptible
	12	ICGV 171351	Susceptible
	13	ICGV 171352	Susceptible
	14	ICGV 171358	Susceptible
	15	ICGV 171403	Susceptible
	16	ICGV 171411	Susceptible
	17	ICGV 171422	Susceptible
	18	ICGV 171424	Susceptible
	19	TAG 24	Susceptible
	20	ICGV 171427	Susceptible
Leaf Rust	21	ICGV 13185	Resistance
	22	ICGV 13186	Resistance
	23	ICGV 13189	Resistance
	24	ICGV 13191	Resistance
	25	ICGV 13192	Resistance
	26	ICGV 13193	Resistance
	27	ICGV 13199	Resistance
	28	ICGV 13200	Resistance
	29	ICGV 13203	Resistance
	30	ICGV 13206	Resistance
	31	ICGV 13207	Resistance
	32	ICGV 13208	Resistance
	33	ICGV 13209	Resistance
	34	ICGV 13219	Resistance
	35	ICGV 13220	Resistance
	36	ICGV 13221	Resistance
	37	ICGV 13227	Resistance
	38	ICGV 13228	Resistance
	39	ICGV 13229	Resistance
	40	ICGV 13230	Resistance
	41	GPBD 4	Resistance
	42	ICGV 171282	Susceptible
	43	ICGV 171283	Susceptible
	44	ICGV 171286	Susceptible
	45	ICGV 171294	Susceptible
	46	ICGV 171296	Susceptible
	47	ICGV 171299	Susceptible
	48	ICGV 171300	Susceptible
	49	ICGV 171303	Susceptible
	50	ICGV 171347	Susceptible
	51	ICGV 171351	Susceptible
	52	ICGV 171352	Susceptible
	53	ICGV 171358	Susceptible
	54	ICGV 171403	Susceptible
	55	ICGV 171411	Susceptible
	56	ICGV 171422	Susceptible
	57	ICGV 171424	Susceptible
	58	ICGV 171427	Susceptible
	59	ICGV 171439	Susceptible
	60	ICGV 171310	Susceptible
	61	ICGV 171369	Susceptible
	62	ICGV 171395	Susceptible
	63	TAG 24	Susceptible
High oleic acid	64	Sun Oleic 95R	High Oleic
	65	ICGV 16027	High Oliec
	66	ICGV 16037	High Oliec
	67	ICGV 171040	High Oliec
	68	ICGV 171041	High Oliec
	69	ICGV 181003	High Oliec
	70	ICGV 181007	High Oliec
	71	ICGV 181008	High Oliec
	72	ICGV 181009	High Oliec
	73	ICGV 181013	High Oliec
	74	ICGV 181017	High Oliec
	75	ICGV 181019	High Oliec
	76	ICGV 181022	High Oliec
	77	ICGV 181024	High Oliec
	78	ICGV 181026	High Oliec
	79	ICGV 181029	High Oliec
	80	ICGV 181031	High Oliec
	81	ICGV 181063	High Oliec
	82	ICGV 181065	High Oliec
	83	ICGV 181068	High Oliec
	84	ICGV 181081	High Oliec
	85	ICGV 191024	High Oliec
	86	ICGV 191025	High Oliec
	87	ICGV 191028	High Oliec
	88	ICGV 191031	High Oliec
	89	ICGV 00308	Low oleic
	90	ICGV 91114	Low oleic
	91	ICGV 181084	Low oleic
	92	ICGV 171310	Low oleic
	93	ICGV 171369	Low oleic
	94	ICGV 171395	Low oleic
	95	ICGV 171396	Low oleic
	96	ICGV 171397	Low oleic
	97	ICGV 171398	Low oleic
	98	ICGV 171400	Low oleic
	99	ICGV 181085	Low oleic
	100	ICGV 181086	Low oleic
	101	ICGV 181088	Low oleic
	102	ICGV 181090	Low oleic
	103	ICGV 181094	Low oleic
	104	ICGV 181096	Low oleic
	105	ICGV 181107	Low oleic
	106	ICGV 181113	Low oleic
	107	ICGV 181117	Low oleic
	108	ICGV 181119	Low oleic
	109	ICGV 181120	Low oleic
	110	ICGV 181122	Low oleic
	111	ICGV 181129	Low oleic
	112	ICGV 181132	Low oleic
	113	ICGV 181133	Low oleic
	114	JL 24	Low oleic
